# Supplementary material for: Human Breast Tissue Microbiota Reveals Unique Microbial Signatures that Correlate with Prognostic Features in Adult Ethiopian Women with Breast Cancer
Source: Cancers (Basel). 2023 Oct 9;15(19):4893. doi: 10.3390/cancers15194893 (PMC10571711; doi:10.3390/cancers15194893)
Supplement: Supplementary file 1 [file cancers-15-04893-s001.zip]

Archive with 1 entries (1 files):
- cancers-2633564-supplementary.pdf
